# Supplementary material for: Inhibition of Oct 3/4 mitigates the cardiac progenitor-derived myocardial repair in infarcted myocardium
Source: Stem Cell Res Ther. 2015 Dec 24;6:259. doi: 10.1186/s13287-015-0252-5 (PMC4690244; doi:10.1186/s13287-015-0252-5)
Supplement: Additional file 4: Figure S4. — Showing apoptotic signals from CSC-engrafted myocardium. A Representative immunostaining images of apoptosis in post-MI myocardium. Cardiomyocytes that underwent apoptosis were identified by active caspase-3 (green). CSC-derived cardiomyocytes were stained with GFP (red). DAPI was used to visualize nuclei. Scale bar: 50 μm. B GFP-positive apoptotic cells in MI heart that received CSC engraftment. The unit was normalized to the cell number per mm2. The primary antibodies that were used in this study include the following: engrafted CSCs were identified with mouse monoclonal GFP (Clontech, Mountain View, CA, USA) and costained with polyclonal active caspase 3 (1:100; Abcam, Cambridge, MA, USA). The methodology for immunostaining is identical to the described description in Materials and methods. Value represent mean ± SE (n = 3 hearts per group). (ZIP 271 kb) [file 13287_2015_252_MOESM4_ESM.zip]

Archive with 2 entries (2 files):
- Supplemental Figure 4A.tif
- Supplemental Figure 4B.tif
